# Supplementary material for: Exploring the Gastrointestinal “Nemabiome”: Deep Amplicon Sequencing to Quantify the Species Composition of Parasitic Nematode Communities
Source: PLoS One. 2015 Dec 2;10(12):e0143559. doi: 10.1371/journal.pone.0143559 (PMC4668017; doi:10.1371/journal.pone.0143559)
Supplement: S1 Dataset — The data included is in the form of number of reads assigned to each species. (XLSX) [file pone.0143559.s001.xlsx]

## Sheet: Fig 2
Uncorrected Data (A)
	25X	25X	25X	30X	30X	35X	35X	35X			20xActual3	20XActual	20XActual2	20xActual	20xActual2	20xActual(35xamplification)	20XActual-35X	20XActual35X(Repeat)
taxon	20xActual3	20XActual	20XActual2	20xActual	20xActual2	20xActual(35xamplification)	20XActual-35X	20XActual35X(Repeat)			25X	25X	25X	30X	30X	35X	35X	35X	Amplification
Cooperia_oncophora	5967	3852	4194	7508	7008	6108	2184	11898		Cooperia_oncophora	12.5481	8.92948	11.0142	12.6925	12.6423	12.9858	14.2997	13.8796
Cooperia_punctata	2642	2255	1894	3272	2987	2472	777	4433		Cooperia_punctata	5.55591	5.22741	4.974	5.53142	5.38849	5.25555	5.08741	5.17131
Haemonchus_placei	7454	6432	5716	8747	8609	7364	2456	12621		Haemonchus_placei	15.6751	14.9103	15.0113	14.7871	15.5305	15.6561	16.0807	14.723
Nematodirus_helvetianus	9224	9690	9335	11174	10529	8654	3018	15370		Nematodirus_helvetianus	19.3973	22.4628	24.5155	18.89	18.9941	18.3987	19.7604	17.9298
Ostertagia_ostertagi	5312	5544	4432	7094	6498	5351	1328	9700		Ostertagia_ostertagi	11.1707	12.8518	11.6393	11.9926	11.7223	11.3764	8.69508	11.3155
Trichostrongylus_axei	4929	6811	3155	6126	5873	5034	1648	9871		Trichostrongylus_axei	10.3653	15.7889	8.28562	10.3562	10.5948	10.7024	10.7903	11.515
Trichostrongylus_colubriformis	12025	8554	9352	15232	13929	12053	3862	21830		Trichostrongylus_colubriformis	25.2876	19.8294	24.5601	25.7502	25.1276	25.6251	25.2865	25.4657
TOTAL	47553	43138	38078	59153	55433	47036	15273	85723		TOTAL	100	100	100	100	100	100	100	100
Corrected Read Counts (B)
taxon	20xActual	20xActual(35xamplification)	20xActual2	20xActual3	20XActual	20XActual2	20XActual-35X	20XActual35X(Repeat)		taxon	20xActual	20xActual(35xamplification)	20xActual2	20xActual3	20XActual	20XActual2	20XActual-35X	20XActual35X(Repeat)
Cooperia_oncophora	8667	7051	8090	6888	4447	4841	2521	13736		Cooperia_oncophora	14.603	14.9926	14.5548	14.4654	10.0574	13.0672	16.6821	15.9485
Cooperia_punctata	8862	6696	8091	7156	6108	5130	2104	12007		Cooperia_punctata	14.9315	14.2377	14.5566	15.0282	13.814	13.8473	13.9227	13.941
Haemonchus_placei	8168	6877	8039	6961	6006	5338	2293	11786		Haemonchus_placei	13.7622	14.6226	14.4631	14.6187	13.5833	14.4087	15.1734	13.6844
Nematodirus_helvetianus	7964	6167	7504	6574	6906	6653	2151	10954		Nematodirus_helvetianus	13.4185	13.1129	13.5005	13.806	15.6188	17.9583	14.2337	12.7184
Ostertagia_ostertagi	8932	6737	8182	6688	6980	5580	1672	12213		Ostertagia_ostertagi	15.0495	14.3249	14.7203	14.0454	15.7861	15.0619	11.0641	14.1802
Trichostrongylus_axei	7919	6508	7592	6372	8805	4078	2130	12761		Trichostrongylus_axei	13.3427	13.838	13.6589	13.3818	19.9136	11.0076	14.0948	14.8165
Trichostrongylus_colubriformis	8839	6994	8083	6978	4964	5427	2241	12668		Trichostrongylus_colubriformis	14.8928	14.8714	14.5422	14.6544	11.2267	14.649	14.8293	14.7085
Total Reads	59351	47030	55583	47617	44216	37047	15112	86127		AVERAGE	14.2857	14.2857	14.2852	14.2857	14.2857	14.2857	14.2857	14.2854
Average by Amplification C)
	25X	30X	35X								30X	35X	30X	25X	25X	25X	35X	35X
Cooperia_oncophora	12.53	14.5789	15.8744
Cooperia_punctata	14.2298	14.7441	14.0338
Haemonchus_placei	14.2036	14.1126	14.4935
Nematodirus_helvetianus	15.7943	13.4595	13.355
Ostertagia_ostertagi	14.9645	14.8849	13.1897
Trichostrongylus_axei	14.7677	13.5008	14.2497
Trichostrongylus_colubriformis	13.51	14.7175	14.803
AVERAGE	14.2857	14.2855	14.2856

## Sheet: Fig 3
taxon	Cooperia_oncophora	Cooperia_punctata	Haemonchus_placei	Nematodirus_helvetianus	Oestophagostum_radiatum	Ostertagia_ostertagi	Trichostrongylus_axei	Trichostrongylus_colubriformis	Total Reads		% C. oncophora	% C. punctata	% H. placei	% N. helvetianus	% O. radiatum	% O. ostertagi	% T. axei	% T. colubriformis			% C. oncophora	% C. punctata	% H. placei	% N. helvetianus	% O. radiatum	% O. ostertagi	% T. axei	% T. colubriformis
52	41299	40	3	1	0	147	0	1	41491	1	99.5372	0	0	0	0	0.354294	0	0		52	99	0	0	0	0	1	0	0
53	66551	32	3	2	0	3404	2	4	69998	2	95.0756	0	0	0	0	4.863	0	0		53	90	0	0	0	0	10	0	0
54	55406	46	6	8	0	13629	3	4	69102	3	80.18	0	0	0	0	19.723	0	0		54	70	0	0	0	0	30	0	0
55	52982	21	4	3	0	21555	6	2	74573	4	71.0472	0	0	0	0	28.9046	0	0		55	50	0	0	0	0	50	0	0
56	37491	162	113	81	0	50547	121	109	88624	5	42.3034	0	0	0	0	57.0353	0	0		56	30	0	0	0	0	70	0	0
57	3313	48	1	2	0	18447	1	2	21814	6	15.1875	0	0	0	0	84.565	0	0		57	10	0	0	0	0	90	0	0
58	266	24	23	0	0	17892	5	1	18211	7	1.46066	0	0	0	0	98.2483	0	0		58	1	0	0	0	0	99	0	0
taxon	Cooperia_oncophora	Cooperia_punctata	Haemonchus_placei	Nematodirus_helvetianus	Oestophagostum_radiatum	Ostertagia_ostertagi	Trichostrongylus_axei	Trichostrongylus_colubriformis	Total Reads		% C. oncophora	% C. punctata	% H. placei	% N. helvetianus	% O. radiatum	% O. ostertagi	% T. axei	% T. colubriformis			% C. oncophora	% C. punctata	% H. placei	% N. helvetianus	% O. radiatum	% O. ostertagi	% T. axei	% T. colubriformis
59	5	63839	5	2	0	572	0	1	64424	1	0	99.092	0	0	0	0.887868	0	0		59	0	99	0	0	0	1	0	0
60	3	35860	0	0	0	1960	0	1	37825	2	0	94.805	0	0	0	5.18176	0	0		60	0	90	0	0	0	10	0	0
62	17	60491	4	0	0	15346	3	1	75862	3	0	79.7382	0	0	0	20.2288	0	0		62	0	70	0	0	0	30	0	0
61	15	48372	4	1	0	13504	2	2	61901	4	0	78.1441	0	0	0	21.8155	0	0		61	0	50	0	0	0	50	0	0
63	11	16823	2	0	1	24038	2	1	40878	5	0	41.1542	0	0	0	58.8042	0	0		63	0	30	0	0	0	70	0	0
64	8	10615	0	0	0	35923	5	2	46553	6	0	22.802	0	0	0	77.1658	0	0		64	0	10	0	0	0	90	0	0
65	2	281	25	0	0	29328	0	0	29636	7	0	0.948171	0	0	0	98.9607	0	0		65	0	1	0	0	0	99	0	0
taxon	Cooperia_oncophora	Cooperia_punctata	Haemonchus_placei	Nematodirus_helvetianus	Oestophagostum_radiatum	Ostertagia_ostertagi	Trichostrongylus_axei	Trichostrongylus_colubriformis	Total Reads		% C. oncophora	% C. punctata	% H. placei	% N. helvetianus	% O. radiatum	% O. ostertagi	% T. axei	% T. colubriformis			% C. oncophora	% C. punctata	% H. placei	% N. helvetianus	% O. radiatum	% O. ostertagi	% T. axei	% T. colubriformis
66	2	16	27609	2	0	144	2	4	27780	1	0	0	99.3844	0	0	0.518359	0	0		66	0	0	99	0	0	1	0	0
67	2	21	41132	2	0	3747	2	2	44908	2	0	0	91.5917	0	0	8.34372	0	0		67	0	0	90	0	0	10	0	0
68	3	16	24774	2	0	6629	2	0	31426	3	0	0	78.8328	0	0	21.094	0	0		68	0	0	70	0	0	30	0	0
69	6	21	33565	2	0	13370	3	3	46971	4	0	0	71.459	0	0	28.4644	0	0		69	0	0	50	0	0	50	0	0
70	16	24	28827	4	0	29830	2	2	58706	5	0	0	49.104	0	0	50.8125	0	0		70	0	0	30	0	0	70	0	0
71	8	10	15930	1	3	41592	5	1	57550	6	0	0	27.6803	0	0	72.2711	0	0		71	0	0	10	0	0	90	0	0
72	5	18	2255	3	0	67130	2	1	69414	7	0	0	3.24862	0	0	96.7096	0	0		72	0	0	1	0	0	99	0	0
taxon	Cooperia_oncophora	Cooperia_punctata	Haemonchus_placei	Nematodirus_helvetianus	Oestophagostum_radiatum	Ostertagia_ostertagi	Trichostrongylus_axei	Trichostrongylus_colubriformis	Total Reads		% C. punctata	% C. oncophora	% H. placei	% N. helvetianus	% O. radiatum	% O. ostertagi	% T. axei	% T. colubriformis			% C. punctata	% C. oncophora	% H. placei	% N. helvetianus	% O. radiatum	% O. ostertagi	% T. axei	% T. colubriformis
73	4265	52703	0	0	0	18	3	0	56991	1	92.476	7.48364	0	0	0	0	0	0		1	99	1	0	0	0	0	0	0
74	7901	72521	19	0	0	3	1	2	80448	2	90.1464	9.82125	0	0	0	0	0	0		2	90	10	0	0	0	0	0	0
75	25034	60564	31	1	0	7	6	4	85654	3	70.7077	29.2269	0	0	0	0	0	0		3	70	30	0	0	0	0	0	0
76	21218	20039	14	1	0	10	2	2	41287	4	48.5359	51.3915	0	0	0	0	0	0		4	50	50	0	0	0	0	0	0
77	49370	18159	17	0	0	2	2	1	67553	5	26.8811	73.0834	0	0	0	0	0	0		5	30	70	0	0	0	0	0	0
78	59080	3578	37	2	0	27	1	4	62729	6	5.7039	94.1829	0	0	0	0	0	0		6	10	90	0	0	0	0	0	0
79	16727	67	9	0	3	32	5	0	16843	7	0.397791	99.3113	0	0	0	0	0	0		7	1	99	0	0	0	0	0	0

## Sheet: Fig 4
Test	Cooperia_oncophora	Cooperia_punctata	Haemonchus_placei	Nematodirus_helvetianus	Oestophagostum_radiatum	Ostertagia_ostertagi	Trichostrongylus_axei	Trichostrongylus_colubriformis	Total Reads		Cooperia_oncophora	Cooperia_punctata	Haemonchus_placei	Nematodirus_helvetianus	Oestophagostum_radiatum	Ostertagia_ostertagi	Trichostrongylus_axei	Trichostrongylus_colubriformis
0 C. punctata	2283	13	4782	4123	0	5030	6216	3852	26299	1	8.68094	0.0494315	18.1832	15.6774	0	19.1262	23.6359	14.6469
1 C. punctata	4905	1736	10881	8789	0	14787	10461	5101	56660	2	8.6569	3.06389	19.204	15.5118	0	26.0978	18.4628	9.00282
5 C. punctata	3122	276	13146	7965	0	8116	9537	7219	49381	3	6.32227	0.558919	26.6216	16.1297	0	16.4355	19.3131	14.619															Cooperia_oncophora	Cooperia_punctata	Haemonchus_placei	Nematodirus_helvetianus	Ostertagia_ostertagi	Trichostrongylus_axei	Trichostrongylus_colubriformis				Cooperia_oncophora	Cooperia_punctata	Haemonchus_placei	Nematodirus_helvetianus	Ostertagia_ostertagi	Trichostrongylus_axei	Trichostrongylus_colubriformis
20 C. punctata	2723	314	7988	7786	0	4903	7684	4599	35997	4	7.56452	0.872295	22.1907	21.6296	0	13.6206	21.3462	12.7761														15	16.6667	16.6667	16.6667	16.6667	0	16.6667	16.6667	100		15	16.6667	16.6667	0	16.6667	16.6667	16.6667	16.6667
Test	Cooperia_oncophora	Cooperia_punctata	Haemonchus_placei	Nematodirus_helvetianus	Oestophagostum_radiatum	Ostertagia_ostertagi	Trichostrongylus_axei	Trichostrongylus_colubriformis	Total Reads		Cooperia_oncophora	Cooperia_punctata	Haemonchus_placei	Nematodirus_helvetianus	Oestophagostum_radiatum	Ostertagia_ostertagi	Trichostrongylus_axei	Trichostrongylus_colubriformis														19	15.873	15.873	15.873	15.873	4.7619	15.873	15.873	100		19	15.873	15.873	4.7619	15.873	15.873	15.873	15.873
0 H. placei	5972	9320	15	8851	0	11794	12769	10226	58948	8	10.131	15.8105	0.0254462	15.0149	0	20.0075	21.6615	17.3475														20	15.1515	15.1515	15.1515	15.1515	9.09091	15.1515	15.1515	100		20	15.1515	15.1515	9.09091	15.1515	15.1515	15.1515	15.1515
1 H. placei	3640	5877	153	10416	0	18188	13000	9457	60731	9	5.99364	9.6771	0.251931	17.151	0	29.9485	21.4059	15.5719														21	13.3333	13.3333	13.3333	13.3333	20	13.3333	13.3333	100		21	13.3333	13.3333	20	13.3333	13.3333	13.3333	13.3333
5 H. placei	4198	7581	421	10849	0	11266	14517	10568	59400	10	7.06734	12.7626	0.708754	18.2643	0	18.9663	24.4394	17.7912
20 H. placei	4763	15903	1767	10533	0	11613	17361	13525	75465	11	6.31154	21.0733	2.34148	13.9575	0	15.3886	23.0054	17.9222
Test	Cooperia_oncophora	Cooperia_punctata	Haemonchus_placei	Nematodirus_helvetianus	Oestophagostum_radiatum	Ostertagia_ostertagi	Trichostrongylus_axei	Trichostrongylus_colubriformis	Total Reads		Cooperia_oncophora	Cooperia_punctata	Haemonchus_placei	Nematodirus_helvetianus	Oestophagostum_radiatum	Ostertagia_ostertagi	Trichostrongylus_axei	Trichostrongylus_colubriformis													15	11.9261	26.6564	24.4172	9.89995	0.111303	16.3687	10.6132
0 O. ostertagi	7227	14852	11605	8687	0	37	19396	12369	74173	15	9.74344	20.0235	15.6459	11.7118	0	0.0498834	26.1497	16.6759
1 O. ostertagi	8241	16309	17763	10918	0	215	13646	10222	77317	16	10.6587	21.0937	22.9742	14.1211	0	0.278076	17.6494	13.2209													17	10.0888	16.2574	22.8254	21.4645	1.15385	15.3254	12.8846
5 O. ostertagi	682	1099	1543	1451	0	78	1036	871	6760	17	10.0888	16.2574	22.8254	21.4645	0	1.15385	15.3254	12.8846													18	5.43581	11.5963	25.7038	14.2132	1.57162	23.9821	17.4973
20 O. ostertagi	2933	6257	13869	7669	0	848	12940	9441	53957	18	5.43581	11.5963	25.7038	14.2132	0	1.57162	23.9821	17.4973													19	8.09908	10.1759	22.2617	12.7952	7.5964	22.6354	16.4346
Test	Cooperia_oncophora	Cooperia_punctata	Haemonchus_placei	Nematodirus_helvetianus	Oestophagostum_radiatum	Ostertagia_ostertagi	Trichostrongylus_axei	Trichostrongylus_colubriformis	Total Reads		Cooperia_oncophora	Cooperia_punctata	Haemonchus_placei	Nematodirus_helvetianus	Oestophagostum_radiatum	Ostertagia_ostertagi	Trichostrongylus_axei	Trichostrongylus_colubriformis			Cooperia_oncophora	Cooperia_punctata	Haemonchus_placei	Nematodirus_helvetianus		Ostertagia_ostertagi	Trichostrongylus_axei	Trichostrongylus_colubriformis			Cooperia_oncophora	Cooperia_punctata	Haemonchus_placei	Nematodirus_helvetianus	Ostertagia_ostertagi	Trichostrongylus_axei	Trichostrongylus_colubriformis
0 T. colubriformis	4853	9093	13506	8063	0	14774	12497	8	62794	22	7.72845	14.4807	21.5084	12.8404	0	23.5277	19.9016	0.0127401		111	9.29315	7.46512	34.8573	17.3841		19.3825	11.6179	0		111	8.5108	10.9729	28.1829	15.1122	21.4551	15.7597	0.00637004
1 T. colubriformis	417	1319	2285	1183	0	1402	1728	5	8339	23	5.0006	15.8172	27.4014	14.1864	0	16.8126	20.7219	0.0599592		112	5.23504	13.2805	27.5362	17.7779		17.8187	18.3244	0.0272198		112	5.11782	14.5489	27.4688	15.9821	17.3157	19.5231	0.0435895
5 T. colubriformis	8202	13104	15442	9874	0	15500	9503	89	71714	24	11.4371	18.2726	21.5328	13.7686	0	21.6136	13.2512	0.124104		113	19.7602	5.95688	27.0103	16.654		18.3744	12.1732	0.0710482		113	15.5986	12.1147	24.2715	15.2113	19.994	12.7122	0.0975762
20 T. colubriformis	4001	4910	3005	4682	0	11407	9688	385	38078	25	10.5074	12.8946	7.8917	12.2958	0	29.9569	25.4425	1.01108		114	20.3067	20.4562	20.7554	10.6208		11.0322	11.9297	4.89903		114	15.407	16.6754	14.3236	11.4583	20.4945	18.6861	2.95506
Test	Cooperia_oncophora	Cooperia_punctata	Haemonchus_placei	Nematodirus_helvetianus	Oestophagostum_radiatum	Ostertagia_ostertagi	Trichostrongylus_axei	Trichostrongylus_colubriformis	Total Reads		Cooperia_oncophora	Cooperia_punctata	Haemonchus_placei	Nematodirus_helvetianus	Oestophagostum_radiatum	Ostertagia_ostertagi	Trichostrongylus_axei	Trichostrongylus_colubriformis
0 N. helvetianus	2171	1980	3216	11	0	15666	15141	11469	49654	29	4.37226	3.98759	6.47682	0.0221533	0	31.5503	30.493	23.0978
1 N. helvetianus	4418	3437	2155	31	0	24061	24942	17568	76612	30	5.76672	4.48624	2.81288	0.0404636	0	31.4063	32.5563	22.9311
5 N. helvetianus	3152	6376	3755	19	2	14657	16622	13645	58228	31	5.4132	10.9501	6.44879	0.0326304	0.00343477	25.1717	28.5464	23.4337
20 N. helvetianus	4571	5523	4219	412	0	21982	24919	22070	83696	32	5.46143	6.59888	5.04086	0.492258	0	26.2641	29.7732	26.3692
Test	Cooperia_oncophora	Cooperia_punctata	Haemonchus_placei	Nematodirus_helvetianus	Oestophagostum_radiatum	Ostertagia_ostertagi	Trichostrongylus_axei	Trichostrongylus_colubriformis	Total Reads		Cooperia_oncophora	Cooperia_punctata	Haemonchus_placei	Nematodirus_helvetianus	Oestophagostum_radiatum	Ostertagia_ostertagi	Trichostrongylus_axei	Trichostrongylus_colubriformis
0 T. axei	2209	2020	2202	2930	0	7037	2	7543	23943	36	9.22608	8.4367	9.19684	12.2374	0	29.3906	0.00835317	31.504
1 T. axei	12	29	9	10	0	59	5	51	175	37	6.85714	16.5714	5.14286	5.71429	0	33.7143	2.85714	29.1429
5 T. axei	2662	3136	4421	2659	0	13581	202	12011	38672	38	6.88353	8.10923	11.432	6.87578	0	35.1184	0.522342	31.0586
20 T. axei	4	2	3	0	3	13	9	2	36	39	11.1111	5.55556	8.33333	0	8.33333	36.1111	25	5.55556
Test	Cooperia_oncophora	Cooperia_punctata	Haemonchus_placei	Nematodirus_helvetianus	Oestophagostum_radiatum	Ostertagia_ostertagi	Trichostrongylus_axei	Trichostrongylus_colubriformis	Total Reads		Cooperia_oncophora	Cooperia_punctata	Haemonchus_placei	Nematodirus_helvetianus	Oestophagostum_radiatum	Ostertagia_ostertagi	Trichostrongylus_axei	Trichostrongylus_colubriformis
0 C. oncophora	19	2603	6041	3671	0	14970	23267	14182	64753	43	0.0293423	4.01989	9.3293	5.66924	0	23.1186	35.9319	21.9017
1 C. oncophora	4	6788	8208	7525	0	8611	7775	5670	44581	44	0.00897243	15.2262	18.4114	16.8794	0	19.3154	17.4402	12.7184
5 C. oncophora	158	3808	6734	6438	0	13626	15974	12396	59134	45	0.26719	6.43961	11.3877	10.8871	0	23.0426	27.0132	20.9626
20 C. oncophora	167	6254	3761	5213	0	15351	19781	14666	65193	46	0.256162	9.59305	5.76902	7.99626	0	23.547	30.3422	22.4963
[truncated: 1 more columns]

## Sheet: Fig 5
Corrected Reads Counts**
label	FECRT-Pre-1-Bio1	FECRT-Pre-1-Bio2-1	FECRT-Pre-1-Bio2-2	FECRT-Pre-1-Bio2-3	FECRT-Pre-1-Bio3-1	FECRT-Pre-1-Bio3-2	FECRT-Pre-1-Bio3-3	FECRT-Pre-22-Bio1	FECRT-Pre-25-Bio1	FECRT-Pre-4-Bio1	FECRT-Pre-4-Bio2-1	FECRT-Pre-4-Bio2-2	FECRT-Pre-4-Bio2-3	FECRT-Pre-4-Bio3-1	FECRT-Pre-4-Bio3-2	FECRT-Pre-4-Bio3-3	FECRT-Pre-5-Bio1	FECRT-Pre-6-Bio1	FECRT-Pre-Pool-1	FECRT-Pre-Pool-1-(Repeat)	FECRT-Pre-Pool-22	FECRT-Pre-Pool-22(Repeat)	FECRT-Pre-Pool-25	FECRT-Pre-Pool-25(Repeat)	FECRT-Pre-Pool-4	FECRT-Pre-Pool-4(Repeat)	FECRT-Pre-Pool-5	FECRT-Pre-Pool-5(Repeat)	FECRT-Pre-Pool-6	FECRT-Pre-Pool-6(Repeat)
Cooperia_oncophora	12849	10489	11308	10197	12219	5135	7358	23541	18740	26244	20755	17767	22874	24137	21497	24745	9177	4091	6674	5916	35289	17405	33132	14581	27440	28686	4561	11676	368	4766
Cooperia_punctata	4610	411	446	387	371	227	319	3423	1208	23473	15456	13134	16859	24124	21220	24692	2576	167	354	300	4014	1549	2069	815	24942	27033	1159	3337	2	18
Haemonchus_placei	56	32	21	38	20	13	34	31	43	12	12	28	32	54	17	34	989	16	0	0	0	0	0	0	0	0	523	1320	0	2
Nematodirus_helvetianus	0	0	0	0	0	0	0	0	0	0	0	0	0	0	0	0	0	0	0	0	0	0	0	0	0	0	0	0	1	2
Oestophagostum_radiatum	365	172	244	213	123	37	65	1	1	4	8	4	7	33	10	11	623	6	243	180	0	0	0	0	0	0	290	873	0	0
Ostertagia_ostertagi	45400	45563	45494	39980	39440	14795	21377	21853	29735	10925	8518	6762	8661	12555	11198	12934	49312	54622	17726	15998	34730	17994	47093	22615	12814	13276	31295	59663	12309	74353
Trichostrongylus_axei	0	0	0	0	0	0	0	0	0	0	0	0	3	1	1	1	0	0	0	0	0	0	0	0	0	0	0	0	5	1
Trichostrongylus_colubriformis	0	0	0	0	9	0	0	0	0	0	0	0	0	0	0	0	0	0	0	0	0	0	0	0	0	0	0	0	0	2
Total Reads	63370	56667	57513	50822	52310	20251	29226	48868	49727	60666	44752	37696	48439	60909	53946	62419	62678	58903	25058	22433	74034	36948	82294	38011	65200	68999	37829	76869	12685	79144
Corected Percentages
	FECRT-Pre-1-Bio1	FECRT-Pre-1-Bio2-1	FECRT-Pre-1-Bio2-2	FECRT-Pre-1-Bio2-3	FECRT-Pre-1-Bio3-1	FECRT-Pre-1-Bio3-2	FECRT-Pre-1-Bio3-3	FECRT-Pre-22-Bio1	FECRT-Pre-25-Bio1	FECRT-Pre-4-Bio1	FECRT-Pre-4-Bio2-1	FECRT-Pre-4-Bio2-2	FECRT-Pre-4-Bio2-3	FECRT-Pre-4-Bio3-1	FECRT-Pre-4-Bio3-2	FECRT-Pre-4-Bio3-3	FECRT-Pre-5-Bio1	FECRT-Pre-6-Bio1	FECRT-Pre-Pool-1	FECRT-Pre-Pool-1-(Repeat)	FECRT-Pre-Pool-22	FECRT-Pre-Pool-22(Repeat)	FECRT-Pre-Pool-25	FECRT-Pre-Pool-25(Repeat)	FECRT-Pre-Pool-4	FECRT-Pre-Pool-4(Repeat)	FECRT-Pre-Pool-5	FECRT-Pre-Pool-5(Repeat)	FECRT-Pre-Pool-6	FECRT-Pre-Pool-6(Repeat)
Cooperia_oncophora	20.2762	18.5099	19.6616	20.0641	23.3588	25.3568	25.1762	48.1726	37.6858	43.2598	46.3778	47.1323	47.2223	39.628	39.8491	39.6434	14.6415	6.94532	26.6342	26.3719	47.6659	47.1067	40.2605	38.3599	42.0859	41.5745	12.0569	15.1895	2.90106	6.02193
Cooperia_punctata	7.27474	0.72529	0.775477	0.761481	0.709233	1.12093	1.09149	7.00458	2.42926	38.6922	34.537	34.8419	34.8046	39.6066	39.3356	39.5585	4.1099	0.283517	1.41272	1.33732	5.42183	4.19238	2.51416	2.14412	38.2546	39.1788	3.06379	4.34115	0.0157667	0.0227434
Haemonchus_placei	0.0883699	0.0564703	0.0365135	0.0747708	0.0382336	0.0641944	0.116335	0.0634362	0.0864721	0.0197804	0.0268144	0.0742784	0.0660625	0.0886568	0.031513	0.0544706	1.57791	0.0271633	0	0	0	0	0	0	0	0	1.38254	1.71721	0	0.00252704
Nematodirus_helvetianus	0	0	0	0	0	0	0	0	0	0	0	0	0	0	0	0	0	0	0	0	0	0	0	0	0	0	0	0	0.00788333	0.00252704
Oestophagostum_radiatum	0.575982	0.303528	0.424252	0.41911	0.235137	0.182707	0.222405	0.00204633	0.00201098	0.00659348	0.0178763	0.0106112	0.0144512	0.0541792	0.0185371	0.0176228	0.993969	0.0101862	0.96975	0.802389	0	0	0	0	0	0	0.766608	1.1357	0	0
Ostertagia_ostertagi	71.6427	80.4048	79.1021	78.6667	75.3967	73.0581	73.1438	44.7184	59.7965	18.0084	19.0338	17.9382	17.8802	20.6127	20.7578	20.7213	78.6751	92.7321	70.7399	71.3146	46.9109	48.7009	57.2253	59.4959	19.6534	19.2409	82.7275	77.6165	97.0359	93.9465
Trichostrongylus_axei	0	0	0	0	0	0	0	0	0	0	0	0	0.00619336	0.00164179	0.00185371	0.00160208	0	0	0	0	0	0	0	0	0	0	0	0	0.0394166	0.00126352
Trichostrongylus_colubriformis	0	0	0	0	0.0172051	0	0	0	0	0	0	0	0	0	0	0	0	0	0	0	0	0	0	0	0	0	0	0	0	0.00252704

## Sheet: Fig 6 Morphological Counts
				L3's for Calgary			%'s……………………………………..
Animal	Source		Sample	Cooperia		Haem.	Ost.	Oes.	T
				punc	oncoph	placei	oster	radiatum	axei
Stocker	OK		1	94	0	4	0	2	0
			2	76	0	16	4	4	0
			3	94	0	0	4	2	0
			4	38	0	60	2	0	0
			5	46	0	36	14	2	2
			6	86	0	10	0	4	0
			7	4	0	66	8	18	4
			9	14	40	14	24	7	1
			10	26	24	16	24	10	0
			11	12	4	72	12	0	0
			12	72	10	16	2	0	0
			13	42	12	32	10	4	0
			14	2	0	86	12	0	0
Stocker	AR		16	100	0	0	0	0	0
			18	98	1	0	1	0	0
Stocker	NE		19	64	8	10	14	4	0
			20	86	10	2	0	2	0
			21	84	2	12	2	0	0
stocker	AR		22	0	100	0	0	0	0
Stocker	NE		35	26	17	17	40	0	0
			36	64	5	2	25	4	0
			37	54	5	32	9	0	0
			38	95	2	0	1	2	0
			39	0	0	100	0	0	0
			40	90	0	6	4	0	0
			41	82	11	0	7	0	0
			42	72	10	8	6	4	0
			43	56	12	18	6	8	0
			44	86	5	1	4	4	0
Stocker	OK		45	92	6	2	0	0	0
			46	62	18	3	15	1	1
			47	94	2	0	0	4	0
			48	90	1	9	0	0	0
			49	96	3	1	0	0	0
			50	29	52	2	17	0	0
			51	49	9	11	31	0	0
			52	24	1	72	0	3	0
			53	26	14	11	5	44	0
			54	20	31	0	49	0	0

## Sheet: Fig 6 Sequencing Assay Counts
Uncorrected Read Counts
taxon	Tom-1-1	Tom-1-2	Tom-10-1	Tom-10-2	Tom-11-1	Tom-11-2	Tom-12-1	Tom-12-2	Tom-13-1	Tom-13-2	Tom-14-1	Tom-14-2	Tom-16-1	Tom-16-2	Tom-18-1	Tom-18-2	Tom-19-1	Tom-19-2	Tom-2-1	Tom-2-2	Tom-20-1	Tom-20-2	Tom-21-1	Tom-21-2	Tom-22-1	Tom-22-2	Tom-3-1	Tom-3-2	Tom-35-1	Tom-35-2	Tom-36-1	Tom-36-2	Tom-37-1	Tom-37-2	Tom-38-1	Tom-38-2	Tom-39-1	Tom-39-2	Tom-4-1	Tom-4-2	Tom-40-1	Tom-40-2	Tom-41-1	Tom-41-2	Tom-42-1	Tom-42-2	Tom-43-1	Tom-43-2	Tom-44-1
Cooperia_oncophora	22	41	4263	8211	878	549	3160	2012	7257	5339	130	158	73	47	2662	763	4047	1560	31	55	10219	7023	2267	394	41569	13068	45	79	13069	2703	2626	439	1880	3026	5581	1839	109	16	21	49	49	39	17261	7867	5900	3102	3811	2165	3260
Cooperia_punctata	20471	30942	4650	9529	9089	7648	18526	12992	5157	4426	3018	4095	47470	38076	77665	22077	12381	5216	19699	33294	32782	22467	35557	7368	957	191	36408	94662	6128	1298	18595	3903	5489	8244	39377	15897	1454	477	5823	10694	25181	20475	45553	21292	25257	14013	11072	5780	25003
Haemonchus_contortus	170	353	8117	16112	34	18	8	8	241	184	357	650	2	1	2117	424	70	1	612	1047	10	28	7	0	1704	311	340	687	6	0	3	0	11	13	22	0	0	0	1	1	3	4	229	112	1	2	2	0	1
Haemonchus_placei	5252	8394	6337	12811	32224	39458	14499	9874	19724	18263	36922	64742	178	132	1679	844	17800	7659	9497	15938	2555	1875	13440	2445	211	8	57	123	8220	1451	8436	1295	15376	29647	487	133	51724	26134	22411	49882	5568	4540	385	220	7798	4437	13241	5856	1073
Oestophagostum_radiatum	1882	3502	3741	7308	2420	2418	271	163	1206	918	9	10	13	19	11	9	664	205	2815	5070	1703	1041	522	60	10	0	785	1752	279	64	765	149	669	1079	5818	1864	18	4	230	415	1285	1255	2669	1418	4671	2576	4735	2630	3927
Ostertagia_ostertagi	164	231	3521	6446	2402	1700	1262	650	7045	5862	2652	3519	34	24	10670	2730	6571	2366	1976	2944	1826	1173	2694	454	1792	302	442	837	12240	2963	17653	4076	3585	5213	4264	1076	1022	398	107	196	1628	1483	4091	1996	6334	3488	1082	542	3248
Trichostrongylus_axei	1	1	117	230	0	0	0	0	134	95	2	0	1	1	1	1	689	286	33	37	0	3	1	0	0	0	0	0	0	0	563	105	0	0	1	0	1	0	0	0	0	0	0	0	0	0	0	0	4
Trichostrongylus_colubriformis	0	0	0	0	0	0	0	0	0	0	0	0	0	0	0	0	0	0	0	0	0	0	1	0	70	12	0	0	0	0	0	0	0	0	0	0	0	0	0	0	0	0	0	0	0	0	0	0	0
Total	27962	43464	30746	60647	47047	51791	37726	25699	40764	35087	43090	73174	47771	38300	94805	26848	42222	17293	34663	58385	49095	33610	54489	10721	46313	13892	38077	98140	39942	8479	48641	9967	27010	47222	55550	20809	54328	27029	28593	61237	33714	27796	70188	32905	49961	27618	33943	16973	36516
Uncorrected Percents
taxon	Tom-1-1	Tom-1-2	Tom-10-1	Tom-10-2	Tom-11-1	Tom-11-2	Tom-12-1	Tom-12-2	Tom-13-1	Tom-13-2	Tom-14-1	Tom-14-2	Tom-16-1	Tom-16-2	Tom-18-1	Tom-18-2	Tom-19-1	Tom-19-2	Tom-2-1	Tom-2-2	Tom-20-1	Tom-20-2	Tom-21-1	Tom-21-2	Tom-22-1	Tom-22-2	Tom-3-1	Tom-3-2	Tom-35-1	Tom-35-2	Tom-36-1	Tom-36-2	Tom-37-1	Tom-37-2	Tom-38-1	Tom-38-2	Tom-39-1	Tom-39-2	Tom-4-1	Tom-4-2	Tom-40-1	Tom-40-2	Tom-41-1	Tom-41-2	Tom-42-1	Tom-42-2	Tom-43-1	Tom-43-2	Tom-44-1
Cooperia_oncophora	0.0786782	0.0943309	13.8652	13.539	1.86622	1.06003	8.37619	7.8291	17.8025	15.2165	0.301694	0.215924	0.152812	0.122715	2.80787	2.84192	9.58505	9.02099	0.0894325	0.0942023	20.8147	20.8956	4.16047	3.67503	89.7567	94.0685	0.118182	0.0804972	32.7199	31.8788	5.39874	4.40453	6.96039	6.40803	10.0468	8.83752	0.200633	0.0591957	0.0734445	0.080017	0.14534	0.140308	24.5925	23.9082	11.8092	11.2318	11.2276	12.7556	8.92759
Cooperia_punctata	73.2101	71.19	15.1239	15.7122	19.319	14.767	49.1067	50.5545	12.6509	12.6144	7.00395	5.59625	99.3699	99.4151	81.9208	82.2296	29.3236	30.1625	56.83	57.0249	66.7726	66.8462	65.2554	68.7249	2.06637	1.37489	95.6168	96.4561	15.3422	15.3084	38.2291	39.1592	20.3221	17.458	70.8857	76.3948	2.67634	1.76477	20.3651	17.4633	74.69	73.6617	64.9014	64.7075	50.5534	50.7386	32.6194	34.0541	68.4714
Haemonchus_contortus	0.607968	0.812166	26.4002	26.5669	0.0722682	0.0347551	0.0212055	0.0311296	0.591208	0.524411	0.828498	0.888294	0.00418664	0.00261097	2.233	1.57926	0.16579	0.00578269	1.76557	1.79327	0.0203687	0.0833085	0.0128466	0	3.67931	2.2387	0.892927	0.70002	0.0150218	0	0.00616764	0	0.0407257	0.0275295	0.039604	0	0	0	0.00349736	0.001633	0.00889838	0.0143906	0.326267	0.340374	0.00200156	0.00724165	0.00589223	0	0.00273853
Haemonchus_placei	18.7826	19.3125	20.6108	21.1239	68.4932	76.187	38.4324	38.4217	48.3858	52.0506	85.6858	88.4768	0.372611	0.344648	1.771	3.14362	42.1581	44.2896	27.3981	27.2981	5.2042	5.5787	24.6655	22.8057	0.455596	0.0575871	0.149697	0.125331	20.5798	17.1129	17.3434	12.9929	56.9271	62.7822	0.876688	0.639147	95.2069	96.6887	78.3793	81.4573	16.5154	16.3333	0.548527	0.668591	15.6082	16.0656	39.0095	34.5019	2.93844
Oestophagostum_radiatum	6.73056	8.05724	12.1674	12.0501	5.14379	4.66876	0.718337	0.634266	2.95849	2.61635	0.0208865	0.0136661	0.0272132	0.0496084	0.0116028	0.0335221	1.57264	1.18545	8.12105	8.68374	3.46879	3.09729	0.957992	0.559649	0.0215922	0	2.06161	1.7852	0.698513	0.754806	1.57275	1.49493	2.47686	2.28495	10.4734	8.95766	0.0331321	0.0147989	0.804393	0.677695	3.81147	4.51504	3.80264	4.30938	9.34929	9.32725	13.9499	15.4952	10.7542
Ostertagia_ostertagi	0.58651	0.531474	11.4519	10.6287	5.10553	3.28242	3.34517	2.52928	17.2824	16.707	6.15456	4.80909	0.0711729	0.0626632	11.2547	10.1684	15.563	13.6818	5.7006	5.04239	3.71932	3.49003	4.94412	4.23468	3.86932	2.17391	1.16081	0.852863	30.6444	34.9452	36.2924	40.895	13.2729	11.0393	7.67597	5.17084	1.88117	1.47249	0.374217	0.320068	4.82885	5.3353	5.82863	6.06595	12.6779	12.6294	3.1877	3.19331	8.89473
Trichostrongylus_axei	0.00357628	0.00230075	0.380537	0.379244	0	0	0	0	0.328721	0.270756	0.00464145	0	0.00209332	0.00261097	0.0010548	0.00372467	1.63185	1.65385	0.0952024	0.0633724	0	0.00892591	0.00183523	0	0	0	0	0	0	0	1.15746	1.05348	0	0	0.00180018	0	0.00184067	0	0	0	0	0	0	0	0	0	0	0	0.0109541
Trichostrongylus_colubriformis	0	0	0	0	0	0	0	0	0	0	0	0	0	0	0	0	0	0	0	0	0	0	0.00183523	0	0.151145	0.0863807	0	0	0	0	0	0	0	0	0	0	0	0	0	0	0	0	0	0	0	0	0	0	0
Total	100	100	100	100	100	100	100	100	100	100	100	100	100	100	100	100	100	100	100	100	100	100	100	100	100	100	100	100	100	100	100	100	100	100	100	100	100	100	100	100	100	100	100	100	100	100	100	100	100
Corrected Read Counts
Cooperia_oncophora	25.6951	47.8863	4979	9590.1	1025.47	641.209	3690.75	2349.93	8475.87	6235.73	151.835	184.537	85.2609	54.894	3109.1	891.152	4726.72	1822.01	36.2067	64.2377	11935.4	8202.57	2647.76	460.175	48550.8	15262.9	52.5581	92.2687	15264	3156.99	3067.06	512.733	2195.76	3534.24	6518.37	2147.87	127.307	18.6873	24.5271	57.2299	57.2299	45.5504	20160.1	9188.32	6890.95	3623	4451.09	2528.63	3807.54
Cooperia_punctata	55029.6	83177.4	12500	25615.6	24432.8	20559.1	49801.1	34924.7	13862.9	11897.8	8112.9	11008.1	127607	102355	208777	59346.8	33282.2	14021.5	52954.3	89500	88123.6	60395.1	95583.3	19806.4	2572.58	513.441	97870.9	254468	16473.1	3489.25	49986.5	10491.9	14755.4	22161.3	105852	42733.9	3908.6	1282.26	15653.2	28747.3	67690.8	55040.3	122454	57236.5	67895.1	37669.3	29763.4	15537.6	67212.3
Haemonchus_contortus	100.237	208.139	4786.02	9500.11	20.0474	10.6133	4.71704	4.71704	142.101	108.492	210.498	383.259	1.17926	0.58963	1248.25	250.003	41.2741	0.58963	360.853	617.342	5.8963	16.5096	4.12741	0	1004.73	183.375	200.474	405.076	3.53778	0	1.76889	0	6.48593	7.66519	12.9719	0	0	0	0.58963	0.58963	1.76889	2.35852	135.025	66.0385	0.58963	1.17926	1.17926	0	0.58963
Haemonchus_placei	4859.22	7766.24	5863.07	11852.9	29814.1	36507	13414.7	9135.55	18248.9	16897.2	34160.7	59900.1	164.688	122.128	1553.43	780.88	16468.8	7086.2	8786.75	14746	2363.92	1734.77	12434.9	2262.15	195.22	7.4017	52.7371	113.801	7605.25	1342.48	7805.1	1198.15	14226.1	27429.8	450.579	123.053	47855.7	24179.5	20734.9	46151.5	5151.58	4200.47	356.207	203.547	7214.81	4105.17	12250.7	5418.05	992.753
Oestophagostum_radiatum	1882	3502	3741	7308	2420	2418	271	163	1206	918	9	10	13	19	11	9	664	205	2815	5070	1703	1041	522	60	10	0	785	1752	279	64	765	149	669	1079	5818	1864	18	4	230	415	1285	1255	2669	1418	4671	2576	4735	2630	3927
Ostertagia_ostertagi	210.645	296.701	4522.44	8279.37	3085.18	2183.51	1620.94	834.873	9048.74	7529.27	3406.28	4519.87	43.6703	30.8261	13704.8	3506.47	8439.92	3038.94	2538.01	3781.33	2345.35	1506.62	3460.23	583.127	2301.68	387.895	567.713	1075.06	15721.3	3805.74	22673.9	5235.29	4604.64	6695.68	5476.77	1382.04	1312.68	511.199	137.433	251.746	2091.04	1904.79	5254.56	2563.7	8135.51	4480.06	1389.74	696.155	4171.79
Trichostrongylus_axei	1.38515	1.38515	162.063	318.586	0	0	0	0	185.611	131.59	2.77031	0	1.38515	1.38515	1.38515	1.38515	954.371	396.154	45.7101	51.2507	0	4.15546	1.38515	0	0	0	0	0	0	0	779.842	145.441	0	0	1.38515	0	1.38515	0	0	0	0	0	0	0	0	0	0	0	5.54062
Trichostrongylus_colubriformis	0	0	0	0	0	0	0	0	0	0	0	0	0	0	0	0	0	0	0	0	0	0	0.572156	0	40.0509	6.86588	0	0	0	0	0	0	0	0	0	0	0	0	0	0	0	0	0	0	0	0	0	0	0
Total	62108.7	94999.7	36553.6	72464.7	60797.5	62319.5	68803.1	47412.8	51170.1	43718.1	46054	76005.9	127917	102584	228405	64785.6	64577.3	26570.4	67536.8	113830	106477	72900.8	114654	23171.9	54675.1	16361.8	99529.4	257906	55346.2	11858.5	85079.2	17732.6	36457.3	60907.7	124130	48250.8	53223.7	25995.7	36780.7	75623.3	76277.5	62448.5	151029	70676.2	94808	52454.8	52591.2	26810.5	80117.6
Corrected Percents
taxon	Tom-1-1	Tom-1-2	Tom-10-1	Tom-10-2	Tom-11-1	Tom-11-2	Tom-12-1	Tom-12-2	Tom-13-1	Tom-13-2	Tom-14-1	Tom-14-2	Tom-16-1	Tom-16-2	Tom-18-1	Tom-18-2	Tom-19-1	Tom-19-2	Tom-2-1	Tom-2-2	Tom-20-1	Tom-20-2	Tom-21-1	Tom-21-2	Tom-22-1	Tom-22-2	Tom-3-1	Tom-3-2	Tom-35-1	Tom-35-2	Tom-36-1	Tom-36-2	Tom-37-1	Tom-37-2	Tom-38-1	Tom-38-2	Tom-39-1	Tom-39-2	Tom-4-1	Tom-4-2	Tom-40-1	Tom-40-2	Tom-41-1	Tom-41-2	Tom-42-1	Tom-42-2	Tom-43-1	Tom-43-2	Tom-44-1
Cooperia_oncophora	0.0413711	0.0504067	13.6211	13.2342	1.68669	1.02891	5.36421	4.95632	16.5641	14.2635	0.329688	0.242794	0.0666535	0.0535115	1.36123	1.37554	7.31948	6.85731	0.0536103	0.0564329	11.2093	11.2517	2.30934	1.98592	88.7988	93.2833	0.0528066	0.0357761	27.5792	26.6223	3.60494	2.89148	6.02282	5.80262	5.25124	4.45148	0.239193	0.0718863	0.0666847	0.0756776	0.0750286	0.0729407	13.3485	13.0006	7.26832	6.90691	8.46356	9.4315	4.75244
Cooperia_punctata	88.602	87.5554	34.1963	35.3491	40.1871	32.9899	72.382	73.661	27.0918	27.2149	17.6161	14.4832	99.7583	99.7769	91.4065	91.6048	51.5386	52.7711	78.408	78.6259	82.7629	82.8457	83.3666	85.4762	4.70521	3.13804	98.3337	98.6669	29.7637	29.4241	58.753	59.1676	40.473	36.3851	85.2751	88.5661	7.34373	4.93258	42.5582	38.0138	88.7429	88.1371	81.0799	80.9842	71.6133	71.813	56.594	57.9536	83.8921
Haemonchus_contortus	0.16139	0.219095	13.0932	13.11	0.0329741	0.0170305	0.00685585	0.00994887	0.277703	0.248162	0.457068	0.50425	0.000921897	0.00057478	0.546506	0.385893	0.0639142	0.00221912	0.534306	0.542336	0.00553762	0.0226467	0.00359987	0	1.83764	1.12075	0.201422	0.157063	0.00639209	0	0.00207911	0	0.0177905	0.0125849	0.0104502	0	0	0	0.00160309	0.000779693	0.00231902	0.00377674	0.0894034	0.0934382	0.00062192	0.00224815	0.00224231	0	0.000735956
Haemonchus_placei	7.82373	8.17501	16.0397	16.3568	49.0383	58.5804	19.4972	19.2681	35.6632	38.6503	74.1753	78.8099	0.128746	0.119052	0.680123	1.20533	25.5024	26.6695	13.0103	12.9544	2.22012	2.37964	10.8455	9.76245	0.357055	0.0452376	0.0529865	0.0441251	13.7412	11.3209	9.17392	6.75679	39.0212	45.035	0.362989	0.255028	89.9143	93.0137	56.3745	61.0281	6.75374	6.72629	0.235853	0.287999	7.60992	7.82612	23.2943	20.2087	1.23912
Oestophagostum_radiatum	3.03017	3.68633	10.2343	10.0849	3.98042	3.88	0.393877	0.343789	2.35684	2.09982	0.0195423	0.0131569	0.0101629	0.0185215	0.00481601	0.013892	1.02822	0.771535	4.1681	4.454	1.5994	1.42797	0.455282	0.258934	0.0182899	0	0.788712	0.679318	0.504099	0.539699	0.899163	0.840263	1.83502	1.77153	4.68701	3.86315	0.0338195	0.0153872	0.625328	0.548772	1.68464	2.00966	1.76721	2.00633	4.9268	4.9109	9.00341	9.8096	4.90155
Ostertagia_ostertagi	0.339155	0.312318	12.3721	11.4254	5.07451	3.50374	2.35591	1.76086	17.6836	17.2223	7.39628	5.94674	0.0341396	0.0300497	6.00021	5.41241	13.0695	11.4373	3.75797	3.32191	2.20268	2.06668	3.01797	2.51653	4.20974	2.37073	0.570398	0.416842	28.4054	32.093	26.6503	29.5236	12.6302	10.9932	4.41211	2.86427	2.46634	1.96648	0.373655	0.332895	2.74135	3.05019	3.47917	3.62739	8.58104	8.5408	2.64254	2.59658	5.20709
Trichostrongylus_axei	0.00223021	0.00145806	0.443357	0.439643	0	0	0	0	0.362733	0.300996	0.00601535	0	0.00108286	0.00135027	0.000606447	0.00213806	1.47787	1.49096	0.0676817	0.0450238	0	0.00570016	0.00120811	0	0	0	0	0	0	0	0.916607	0.820193	0	0	0.00111589	0	0.00260252	0	0	0	0	0	0	0	0	0	0	0	0.00691561
Trichostrongylus_colubriformis	0	0	0	0	0	0	0	0	0	0	0	0	0	0	0	0	0	0	0	0	0	0	0.000499028	0	0.0732526	0.0419627	0	0	0	0	0	0	0	0	0	0	0	0	0	0	0	0	0	0	0	0	0	0	0
TOTAL	100	100	100	100	100	100	100	100	100	100	100	100	100	100	100	100	100	100	100	100	100	100	100	100	100	100	100	100	100	100	100	100	100	100	100	100	100	100	100	100	100	100	100	100	100	100	100	100	100
[truncated: 26 more columns]
